# Supplementary material for: Effect of EGFR on SQSTM1 Expression in Malignancy and Tumor Progression of Oral Squamous Cell Carcinoma
Source: Int J Mol Sci. 2021 Nov 12;22(22):12226. doi: 10.3390/ijms222212226 (PMC8625971; doi:10.3390/ijms222212226)
Supplement: Supplementary file 1 [file ijms-22-12226-s001.zip]

Archive with 1 entries (1 files):
- ijms-1433252-supplementary.pdf
